# Supplementary material for: Intravenous Injection of PEI-Decorated Iron Oxide Nanoparticles Impacts NF-kappaB Protein Expression in Immunologically Stressed Mice
Source: Nanomaterials (Basel). 2023 Dec 18;13(24):3166. doi: 10.3390/nano13243166 (PMC10745731; doi:10.3390/nano13243166)
Supplement: Supplementary file 1 [file nanomaterials-13-03166-s001.zip]

Archive with 1 entries (1 files):
- nanomaterials-2744020-supplementary.pdf
